# Supplementary material for: Cross-Species Metabolic Profiling of Floral Specialized Metabolism Facilitates Understanding of Evolutional Aspects of Metabolism Among Brassicaceae Species
Source: Front Plant Sci. 2021 Mar 31;12:640141. doi: 10.3389/fpls.2021.640141 (PMC8045754; doi:10.3389/fpls.2021.640141)
Supplement: Supplementary file 1 [file Table_1.xlsx]

## Sheet: Sheet3
Table S1. The list of 228 characteristic peaks including 82 annotated metabolites and corresponding average peak area data of EIC normalized by IS in this study										Mean peak area ± SD
										Olimarabidopsis pumila	Arabidopsis lyrata	Arabidopsis thaliana	Arabidopsis shokei	Crucihimalaya lasiocarpa	Lepidium sativum	Cardamine hirsuta	Capsella rubella	Nasturtium officinale	Thellungiella salsuginea	Thlaspi arvense	Raphanus sativus	Brassica juncea	Brassica oleracea var. alboglabra	Diplotaxis muralis	Eruca sativa	Sinapis alba	Brassica rapa	Brassica napus	Brassica oleracea var. italica
	Family	Compound name	Abbreviations	peak described in	Formula	Retention time (min)	Detection	Found m/z	annotation	Op	Al	At	As	Cl	Ls	Ch	Cr	No	Ts	Ta	Rs	Bj	Boa	Dm	Es	Sa	Br	Bn	Boi
peak001						2.9	negative	376		16358964±10428385	2020±1786	14604±5347	569±986	44041±64362	19645±15675	6025±4227	431±747	4927±5254	127263±109263	51807±52775	6512±368	60006±11266	10810±9289	5525±6170	953±1651	7668±7022	1265±1372	1765±354	N/A
peak002	aliphatic glucosinolate	3-methylsulfinylpropenyl glucosinolate	3MSP	Bennett et al., 2002; Hirai et al., 2007	C11H21NO10S3	3.73	negative	422	reference extract (Col-0 and tt4 flower)	113601±101743	115948±45994	737241±454112	2312±4004	20004132±9231671	24273±24790	1893±1745	41477±38042	24428±34556	9779063±1792105	88204±77909	9968±10009	290180±62656	39280±68035	38932±5208	8397±4339	4661±8073	5635±2868	486652±144125	3888±6734
peak003						3.88	negative	565		388199±232887	504286±71733	543883±114613	551815±107315	447767±8709	1021300±258006	601069±203028	808860±154906	490634±172145	320862±43573	366022±8437	534791±123803	732507±210997	564744±331675	815624±244537	399994±52619	876838±136897	937851±360541	874759±171959	500274±137444
peak004	aliphatic glucosinolate	4-methylsulfinylbutyl glucosinolate	4MSB	Bennett et al., 2002; Hirai et al., 2007	C12H23NO10S3	4.91	negative	436	reference extract (Col-0 and tt4 flower)	181228±111536	172204±42391	5117668±4921546	895697±26140	445225±197575	456883±325494	113477±4589	125829±70618	164458±71864	129269±38690	10541±2238	6546377±1868318	77842±45148	1410843±446494	30779391±3093856	29039460±1508868	1211829±90729	3365120±694201	5480499±537924	1183499±2008727
peak005						4.95	negative	388		95349±144098	2516±2796	330033±319193	9506374±7988531	2930160±4962154	4093±3693	519771±140289	757±1311	4235±5210	21471±36045	7964±8850	184789±50188	6730±5834	808913±124636	183884±37839	170020±30086	4696±2218	12733±1744	1234656±608362	1248444±417234
peak006						5.2	negative	388		89608±149342	2516±2796	505529±141100	13820473±623238	2929043±4963125	3652±3590	514693±137950	3050±1308	5292±4131	27314±31286	8690±10107	181710±47004	11544±2523	806978±127974	184186±38104	169802±30462	4758±2271	12712±1884	1233724±609819	1243291±412993
peak007	aliphatic glucosinolate	2-propenyl glucosinolate	sinigrin	Kliebenstein et al., 2001	C10H17NO9S2	5.31	negative	358	reference extract (C24 flower)	148473±107912	11312850±3949886	2479893±947530	1750671±134562	557596±856826	102901±78654	98886±4547	13368415±3256096	13540±15864	8442752±1300495	16102968±4141883	5369±6385	23588941±2637025	37804±24556	59177±13053	348262±194706	210288±54929	548928±225342	1088772±571623	1761±3050
peak008	aliphatic glucosinolate	5-methylsufinylpentyl glucosinolate	5MSP	Bennett et al., 2002; Hirai et al., 2007	C13H25NO10S3	5.6	negative	450	reference extract (Col-0 and tt4 flower)	9941±10143	19358±3744	604144±198179	665564±15939	132509±216280	3376±2924	5228±3944	7353±2388	234967±77317	293±507	1345±511	175412±90157	4041±3253	27377±25434	123201±23040	226210±155709	465150±79644	454737±75947	214616±18974	31162±20803
peak009	phenolamide	putative N', N''-bis-coumaroyl spermidine-O-di-hexose	phenolamide20		C37H51N3O14	6.66	positive	762		7411±5909	3129±2887	6484±3187	11683±2203	4924±822	5921±3780	6235±1148	7202±6249	8246±4872	7864±4547	22758±22183	196595±23265	347968±68916	167300±144308	109736±88046	43363±36496	1499569±2389755	2292217±1787019	389329±321624	3254±5636
peak010	aliphatic glucosinolate	6-methylsufinylhexyl glucosinolate	6MSH	Bennett et al., 2002; Hirai et al., 2007	C14H27NO10S3	6.78	negative	464	reference extract (Col-0 and tt4 flower)	15183±16144	373900±84745	895774±259758	402054±85651	313225±243433	1079±948	1004±1740	19030±1514	813485±148130	379±657	353±611	N/A	11864±15171	1435±2486	N/A	N/A	740±1282	3057±2688	1139±1973	N/A
peak011	aliphatic glucosinolate	3-butyl glucosinolate	gluconapin	Kliebenstein et al., 2001	C11H19NO9S2	7.08	negative	372	reference extract (C24 flower)	335148±302617	396197±155207	23667672±7073823	14278597±924346	3418359±4933985	194608±141957	45151256±9702292	206799±85515	50025±45411	157018±111944	88970±35586	44631±13259	957404±112772	4327117±1202729	329611±152340	29982±13343	39592475±2918333	17432176±1281788	7010221±2370725	125216±12549
peak012						7.12	negative	711		1094±1202	1196±1301	953±944	1318±2283	1365±1775	7339±6629	326±565	1820±1695	2197±1094	911±793	891±985	1542±1397	1166±1066	968±1201	1826566±583943	482506±191042	816±1414	N/A	565±594	536±929
peak013						7.35	negative	329		N/A	6028±10440	296±512	356±616	484±839	103371±89639	640±1109	257041±102674	7034±6321	1414±1252	2790±431	N/A	13092±10078	N/A	11010±4206	103116±88935	N/A	5995±358	499±864	409±709
peak014						7.35	negative	787		1661±2117	516±893	480±832	4811±2514	2271±3933	N/A	1844±1687	1904±407	17241±10457	16064±9678	14135±8722	10647±5570	65030±20545	373745±193821	220197±92432	254942±44874	55568±23200	33845±14906	131910±67473	163451±57798
peak015						7.58	negative	325		115368±76357	93421±17871	N/A	893±885	426±737	N/A	N/A	1749±617	N/A	63958±78397	224±388	5810±2624	14447±16859	1830±887	12582±5643	1544±1491	33850±12410	52588±4755	40584±10653	1501±769
peak016						7.65	negative	771		5678±3519	432±748	19939±4398	66557±19855	73448±26032	3588±1632	65848±1881	1038±1798	40272±44337	85831±25341	365037±320554	13808±2808	30642±12044	26658±9290	15826±9703	34111±50739	74141±53225	193656±31833	68707±34258	33780±7610
peak017	flavonol	Isorhamnetin dihexoside	IHH02	Farage et al., 2013	C28H33O17	7.7	negative	639		N/A	490±848	N/A	N/A	N/A	1330±2304	N/A	N/A	669±1158	N/A	N/A	N/A	92569±23485	307198±189837	331650±22606	258355±21040	182335±65825	62548±23108	270540±94840	160226±40418
peak018						7.91	negative	801		795±1377	N/A	N/A	1427±2471	N/A	557±964	N/A	488±845	1756±755	922±1597	N/A	645±1117	N/A	35884±9182	3196±2802	10326±835	N/A	N/A	106443±41756	34552±19526
peak019	aliphatic glucosinolate	3-methylthiopropyl glucosinolate	3MTP	Bennett et al., 2002; Hirai et al., 2007	C11H21NO9S3	8.27	negative	406		2311±1633	12322±2573	594984±204078	N/A	142893±89755	12102±11629	4503±1461	138794±45135	18915±14608	12523882±3380164	87993±14348	10839±6129	592058±211644	45121±31448	21260±7680	N/A	14991±9273	780±836	32638±4883	561±971
peak020	phenolamide	N', N''-bis-coumaroyl spermidine O-hexoside	phenolamide21	Fellenberg et al., 2009	C31H41N3O9	8.37	positive	600		24047±19080	3185±5516	11754±2893	10499±4632	90617±18987	13863±9465	7177±7016	15399±9312	7615±4686	25455±11907	127418±117793	63738±55224	311558±309956	486132±421677	234582±212396	18937±18571	1515433±532133	2305292±300098	582224±102104	7287±8513
peak021	flavonol	putative quercetin-tri-glycoside				8.49	negative	787		524±908	N/A	N/A	427±740	428±742	24660±21469	N/A	N/A	5488±4779	11720±6254	14536±3985	1413±1244	108988±39833	90465±50031	3667359±632369	68133±10975	3314±436	1578±2734	8075±4034	68718±37447
peak022	flavonol	quercetin-3-O-glucoside-7-O-glucoside	Q3G7G	Jones, et al., 2003	C27H30O17	8.54	negative	625		4885±4694	3691±3292	4252±377	6604±3832	1084±1878	13754±9317	2481±2243	26438±2759	29670±17549	114253±31606	512296±129357	28353±1935	624295±185512	98178±37531	801165±223448	33014±2724	666980±146841	806422±158647	176310±95216	39916±17572
peak023						8.55	negative	771		6018±10423	N/A	N/A	N/A	591±1024	1630±2824	28346±9178	84052±23034	488510±245237	148963±54413	61845±104668	5944±1933	400041±178770	25020±23755	4276±973	N/A	1487±2576	8090±1834	707±1225	N/A
peak024	aliphatic glucosinolate	7-methylsufinylheptyl glucosinolate	7MSH	Bennett et al., 2002; Hirai et al., 2007	C15H29NO10S3	8.59	negative	478	reference extract (Col-0, C24 and tt4 flower)	54026±36929	4887283±522167	4856607±1662089	1674855±485331	1612583±599758	9234±8009	8519±5798	87501±8651	11448898±1938469	9322±781	2899±867	46337±29882	5513±9549	62771±46733	1188±2057	1892±3277	9249±3927	17476±12470	13712±10092	4281±2698
peak025						8.7	negative	441		1997±2423	N/A	N/A	310±536	406±703	N/A	201897±73603	741±1283	N/A	231±401	N/A	N/A	547±948	1251±1148	1203±2083	N/A	N/A	15257±13381	992±1718	2892±3309
peak026						8.81	negative	406		1215±1737	N/A	N/A	N/A	96803±167668	58334±54533	N/A	N/A	7393±10554	4063±7037	38899±67375	7717±11717	780923±253610	24881±43095	7828212±2150621	2225979±537856	9550±16541	N/A	9644±16705	581±1006
peak027						8.81	negative	621		356±617	N/A	N/A	1303±1298	418±723	N/A	1474±1276	26574±12942	1468±1306	447±775	N/A	N/A	829±1436	N/A	N/A	1450±1258	1504±2606	760±1316	930±1611	562±974
peak028						8.81	negative	755		4733±6496	N/A	N/A	N/A	N/A	4270±2514	700±1213	1270±2200	N/A	702004±159462	1841985±424127	N/A	2527±2781	N/A	1943±1683	934±1617	3504±593	3544±3277	405±702	N/A
peak029						8.85	negative	593		N/A	N/A	608±1053	N/A	777±1346	3564±3355	1360±1178	N/A	N/A	770350±101173	1386197±242009	1040±1118	921±1594	445±771	N/A	661±1145	1654±1457	1196±1118	587±1016	379±657
peak030						8.9	negative	607		387±670	1914±2105	N/A	N/A	1206±1044	2256±2006	N/A	607±1052	N/A	848732±174369	243970±44685	N/A	1387±2402	1139±1973	N/A	2428±1054	619±1072	N/A	543±941	N/A
peak031						8.92	negative	325		27461±33289	18986±19798	N/A	N/A	279±483	958±977	1216±1128	N/A	3365±1798	N/A	1984±1753	N/A	1586±1406	194±337	N/A	N/A	9766±7029	56525±8264	41529±35990	N/A
peak032	aliphatic glucosinolate	7-methylthioheptyl glucosinolate	7MTH	Bennett et al., 2002; Hirai et al., 2007	C15H29NO9S3	8.96	negative	463		299823±157192	961805±200601	340047±184128	472637±7594	364227±36415	7957±2864	62385±16320	7564±3269	319051±23706	178557±45450	244507±97691	813730±143026	1340291±339713	502342±162676	215332±71855	606232±101781	132552±74832	482101±61133	219457±183099	817657±192650
peak033						9.13	negative	353		N/A	737±1276	510±443	N/A	211±366	242±418	491±851	532859±125871	665±615	5450±543	N/A	N/A	391±677	3567±5191	N/A	N/A	905±1567	1752±2101	1903±2372	4215±7301
peak034						9.15	negative	901		537771±460954	1994±2120	3206±1708	1976±1905	1544±2673	544±942	3971±916	N/A	N/A	3469±1011	3176±215	666±1153	N/A	917±1588	5628±9748	1488±2577	2104±1903	771±1335	N/A	N/A
peak035	hydroxycinnnamate	coumaric acid hexose	CouH	Hanhineva et al., 2008	C15H18O8	9.24	negative	325		25187±15800	46741±15035	34233±9090	24810±11083	65552±9664	70908±9692	135282±66230	64712±16673	290378±255375	37600±12155	42892±22210	305916±92316	81625±30839	2000±1988	42749±12015	43685±9465	43148±14278	37512±5536	23445±25024	8033±3330
peak036	phenolamide	N', N''-di-coumaroyl spermidine	phenolamide22	Fellenberg et al., 2009	C25H31N3O4	9.34	positive	438		2611486±2292302	5969±5455	3717±6439	4365±7561	10567±9151	6542±5743	5766±803	1568±2717	5605±5355	22829±24969	5717±5108	9410±4477	23169±7224	9844±2698	5220±9041	32443±19493	3495±3218	3918±6786	7789±2678	9402±2766
peak037	flavonol	kaempferol hexose hexose	KHH02		C27H30O16	9.42	negative	609		8386±7449	87559±9510	96276±23531	111079±23870	34121±36448	24274±32326	35879±5021	94161±28624	303416±74105	928378±72011	1513142±778176	69787±4253	453844±172278	37835±20375	121229±35025	36256±8433	549381±74170	3171364±473386	217839±151026	74285±13015
peak038	flavonol	Isorhamnetin hexose hexose hexose	IHHH		C34H43O22	9.46	negative	801		4650±5539	1779±1706	2672±2955	687±1189	3207±1576	204698±120734	4052±1019	3660±1346	22089±22545	5327±2004	3360±2290	12680±4532	73661±53937	321918±213359	8593113±1058772	388533±77634	15247±1441	12081±2300	111366±46783	554005±255923
peak039	flavonol	quercetin-3-O-(2''-O-rhamnosyl)glucoside-7-O-rhamnoside	Q3GR7R	Tohge et al., 2016	C33H40O20	9.49	negative	755	reference extract (Col-0 and C24 flower)	894401±826969	188731±33859	779325±157761	907463±80285	194177±252230	2892568±1660518	68036±12577	150067±35496	881960±414179	411820±101160	6160±3731	7362±2821	6271±3560	28595±38206	1377±2386	1195±2069	3895±3504	5917±3245	10476±6729	2075±1797
peak040	phenolamide	N', N''-di-coumaroyl spermidine	phenolamide06	Fellenberg et al., 2009	C25H31N3O4	9.53	positive	438		2613022±2315839	4109±7118	3717±6439	1868±3235	10154±9719	3584±6208	4184±3624	N/A	5605±5355	22828±24968	7813±2362	3075±2706	23649±7433	5757±5269	10738±9310	203423±172670	4529±3938	3912±6776	6657±11530	6506±4722
peak041						9.58	negative	801		3722±4089	2186±1989	3946±1091	N/A	2161±2153	243157±164751	4084±1098	3489±1368	24881±24043	6314±2082	3180±2472	13182±4744	12202±4157	383848±269883	11337096±1999742	512991±60157	16329±2446	11308±4663	125889±52222	622637±242770
peak042	flavonol	Isorhamnetin-3,7-O-β-D-diglucoside	I3G7G	Farage et al., 2013	C28H33O17	9.64	negative	639	in-source fragmention (317m/z posi)	14030±13812	15633±12512	25722±14610	38730±41122	10483±2406	7102±3543	56886±16421	25954±10213	102565±32151	280997±104865	139903±93122	42991±17453	2520321±321056	308128±145715	3991344±1959251	162199±106235	2119166±816588	3505963±1962547	1375142±670965	179137±92386
peak043						9.65	negative	785		7813±5444	N/A	902±785	N/A	662±1146	29785±49833	37774±4813	174024±67190	185186±18974	17715±4072	45103±39612	N/A	1921±1664	9564±10446	6435±1449	N/A	3794±3344	4939±1656	1756±1583	N/A
peak044	flavonol	kaempferol rhamnose hexose hexose	KRHH		C33H40O20	9.72	negative	755		871404±839137	175288±25927	776842±158382	896921±66831	225454±221344	2685578±1307135	67808±12350	149919±35240	837957±421777	354105±29630	6050±3590	8048±2565	5305±2368	31412±36406	N/A	1196±2072	3746±3324	11645±5804	10614±6954	2021±1752
peak045	hydroxycinnnamate	ferulic acid hexose	FerH	Hanhineva et al., 2008	C16H20O9	9.88	negative	355		39665±46538	36458±11767	9372±1400	6320±770	17667±7191	18009±11801	186631±63220	69472±16804	108089±69816	7011±3771	14932±2791	109380±12161	25544±13936	4201±2577	88186±21352	27375±7694	140833±59498	36031±10227	11594±1786	16569±6840
peak046	hydroxycinnnamate	sinapoyl-O-glucoside	SinG	Tohge et al., 2016	C17H22O10	9.88	negative	385		8111±4695	312440±78488	92328±70287	117098±4082	176008±74200	3929±1703	271126±133385	42985±22269	53544±19092	11317±1814	24388±4407	93064±9518	70188±69942	26760±11192	765918±55545	21215±1556	882488±271489	751502±114405	87715±4864	107564±26639
peak047	flavonol	putative kampferol-tetraglycoside				9.9	negative	917		9304±9797	1416±2453	446±772	697±1207	5836±1504	N/A	956821±103266	2070±1974	2481±2784	4199±2004	3813±3444	N/A	982±1701	459±794	2910±2755	597±1034	2097±1822	66960±29919	906±1569	1385±1200
peak048	aliphatic glucosinolate	4-pentenyl glucosinolate	glucobrassicanapin	Kliebenstein et al., 2001	C11H19NO9S2	9.95	negative	386		9357±6456	124318±24703	993308±355894	2048561±102664	352407±509300	1033±394	797122±197496	23598±16248	17591±6786	4269±3746	6717±2698	38440±12655	283592±135816	7707±2602	208625±63908	12839±7295	848422±167624	545931±129442	47237±27660	40449±12987
peak049						10.05	negative	431		11136±4354	24166±5944	5185±369	9161±2733	31679±11397	8333±1197	5507±2384	15186±4095	9736±3641	7347±1010	12070±4969	83732±24129	110129±6654	61090±13395	5829±2270	10636±1912	69953±8234	55951±5509	85997±21406	7399±1716
peak050	flavonol	quercetin hexose pentose hexose	QHPH		C32H38O21	10.09	negative	757		1972±3415	N/A	14147±6755	17909±5078	15652±9070	265614±460058	N/A	967±1675	592±1026	1536±2661	N/A	N/A	1438±1376	380±658	372909±62977	409±708	944±1635	2991±2665	1602±1429	N/A
peak051	flavonol	kaempferol-3-O-(2''-O-rhamnosyl)glucoside-7-O-rhamnoside	K3GR7R	Tohge et al., 2016	C33H40O19	10.12	negative	739	reference extract (Col-0 and C24 flower)	160966±129079	312840±21408	6171220±841307	6561475±609399	1382567±2325585	2120±1878	43116±18340	57808±33656	3447±922	19254±13105	7438±3037	757±1311	53695±27532	5315±2175	33464±27412	4633±2437	17778±13423	24837±16392	66743±30014	7675±7436
peak052						10.27	negative	420	reference extract (Col-0 and tt4 flower)	37845±52333	2171±1115	133368±187932	1411998±82207	145794±248027	70191±66339	3030±2880	13795±3438	22557±23295	136962±129801	1042±933	126066±112643	967±874	26387±34553	13299194±718232	2048556±413219	107839±34990	61655±4405	335424±70146	68435±68610
peak053						10.3	negative	887		5300±3655	1715±1640	1187±2056	2497±4326	1495736±762228	N/A	1474±2553	N/A	317±549	719±1246	3059±2687	N/A	N/A	1253±2171	2880±2849	2372±2081	1966±1868	N/A	870±1507	1011±1751
peak054						10.37	negative	408		9743±7899	10217±5498	3463±2701	2902±2005	17840±10278	N/A	2034146±688981	1434±1244	133244±154057	3307±1552	68834±19550	65430±25822	15261±2196	278524±268158	N/A	2852±2659	5653±2617	17926±2639	9298±6345	7726±953
peak055	flavonol	quercetin hexose rhamnose hexose	QHRH		C33H40O21	10.45	negative	771		18101±19604	33979±6609	62946±48231	28742±9473	8159±2507	70493±29566	1305649±365108	1742±3018	114959±54121	8622±3512	2893±907	11288±6906	54065±10715	2480±4295	3104±2835	N/A	7521±10063	924±1601	N/A	N/A
peak056						10.46	negative	420		39381±54985	2585±980	150154±171603	1408008±83734	147629±246424	49469±74094	5707±2338	13716±3372	29143±15064	202254±53007	1042±933	218680±58260	1510±272	35043±26921	13294561±711950	2043313±405401	105425±33542	61243±5066	332845±66539	101257±35062
peak057						10.48	negative	651		N/A	3505±6072	389±674	771±1335	N/A	1284±1255	1077±1865	72268±10478	308787±108723	880±1525	550077±216221	N/A	1109±1920	4498±1341	1735±1541	N/A	23104±7091	72511±35546	2661±2721	1546±1524
peak058						10.48	negative	887		5907±2847	1717±1671	N/A	2599±4502	1495737±762229	N/A	1474±2553	N/A	N/A	735±1273	2639±2527	N/A	N/A	876±1517	2880±2849	2372±2081	727±1260	714±1236	N/A	1900±1655
peak059						10.6	negative	420		39381±54985	2615±1000	150154±171603	1408008±83734	147629±246424	49469±74094	5899±2364	13836±3475	29143±15064	202335±52993	1042±933	218680±58260	1458±361	35014±26936	13293835±710805	2043131±405396	105486±33646	61243±5066	332846±66539	101257±35062
peak060	flavonol	quercetin rhamnose hexose rhamnose	QRHR		C33H40O20	10.69	negative	755		1118021±1116991	7845±1979	139136±72472	N/A	1023±1772	7869±5830	1218442±218376	3886±241	19261±2847	11019±8172	1062±1839	8239±3819	310834±106778	N/A	N/A	N/A	N/A	1133±1963	870±1507	N/A
peak061						10.7	negative	681		669±1159	5000±6207	5845±2451	2161±2130	11948±11686	N/A	N/A	11610±5306	31208±11012	2384±2921	66458±18277	3907±3588	13682±4483	2644±3139	26092±13816	N/A	20569±5035	15525±4765	8535±3310	2030±2261
peak062	flavonol	kaempferol hexose hexose rhamnose	KHHR		C33H40O20	10.77	negative	755		1142242±1077259	15438±3736	140619±74597	N/A	2452±2178	5738±3643	1229330±209330	2185±2036	22660±6568	15013±7842	1716±1648	10128±4018	310303±106627	2284±3957	N/A	N/A	555±961	2137±1925	N/A	N/A
peak063	phenolamide	N', N''-bis-coumaroyl spermidine	phenolamide01	Fellenberg et al., 2009	C25H31N3O4	10.79	negative	436		12270±7700	1087±1141	1683±2915	12180±10570	2633±3319	5198±3053	5653±2834	899±828	5104±1151	7535±1782	11710±9576	59855±8388	236097±113686	192741±122035	224015±39286	72679±11097	571491±118222	390441±47273	239662±76582	6498±276
peak064						10.79	positive	438		245830±160842	66133±17844	134017±14627	145751±5547	123405±25818	154199±61039	69741±38362	39619±13353	177602±70493	109689±37831	149648±99829	804803±164032	2418779±1359800	2103160±1768399	2249305±453915	808240±173911	5431713±1121718	3656858±1097400	2500602±272780	81785±12439
peak065	aliphatic glucosinolate	8-methylsulfinyloctyl glucosinolate	8MSO	Bennett et al., 2002; Hirai et al., 2007	C16H31NO10S3	10.82	negative	492	reference extract (Col-0 and tt4 flower)	364216±253379	8771947±1722553	16521986±3852754	8791662±2456925	8448250±1716285	70308±58313	48964±21701	232684±30090	6345942±1293853	44295±23064	17991±10335	30177±17931	1137±1969	62171±52568	56773±15617	5292±1164	109756±63603	57975±32561	84920±60215	5041±5765
peak066	flavonol	quercetin-3-O-glucoside-7-O-rhamnoside	Q3G7R	Tohge et al., 2016	C27H30O16	10.91	negative	609	reference extract (Col-0 and C24 flower)	1528370±1652910	2910136±667320	1494898±74265	1409218±145426	243970±334770	24580±9832	14547±10600	43906±20880	6436±11147	77843±24560	4258±2906	468113±211391	575658±173944	80403±137746	801±1387	6163±752	1628±1763	284504±235778	154915±121572	27547±43383
peak067	flavonol	kaempferol rhamnose pentose hexose	KRPH		C32H38O19	10.97	negative	725		11802±4226	21978±29120	4182±1753	10502±5625	1526154±865475	8836±4085	N/A	3973±4085	5630±3654	3406±3521	15981±4663	9258±5418	3757±572	N/A	5752±1727	3755±1492	5686±4914	3673±1348	N/A	679±1176
peak068						11	negative	337		N/A	468±810	181±314	N/A	N/A	N/A	959±890	278134±71683	250±434	2481±1203	N/A	457±792	1649±2856	2256±2185	326±565	N/A	N/A	374±648	3176±616	6301±2056
peak069						11.04	negative	755		524763±338428	290462±30002	176131±77554	15076±10109	160512±72219	5329±1260	1998030±579834	3878±1600	135143±199136	19039±18699	4455±1753	12964±8108	395149±118071	1640±2840	12867±3782	2040±3533	23879±9532	4430±459	1275±2209	5543±4837
peak070	flavonol	quercetin hexose hexose	QHH		C27H30O17	11.12	negative	625		79687±64279	393269±54216	685917±56869	817251±77063	175784±276744	179838±33894	206247±74175	149081±37735	340422±61044	112921±17238	30950±20942	433856±94446	458116±499360	193710±118956	581423±177169	478956±92209	1105640±409302	360734±60050	301808±33158	22836±5866
peak071						11.13	negative	977		1661±1439	N/A	768±1330	1384±2398	N/A	18617±6961	211457±42607	1370±2373	N/A	847±1467	630±1090	N/A	1047±1814	N/A	306307±90488	7459±6478	869±1505	N/A	3888±3505	N/A
peak072	flavonol	kaempferol hexose hexose	KHH		C27H30O16	11.16	negative	609		1268716±1320485	2377734±806512	1372884±150933	1171250±138691	242862±339319	21057±8101	11903±5799	38837±15181	11696±8177	13480±7079	4573±2374	750429±231363	972367±367595	125030±60371	1523114±435240	244173±94171	1261745±633261	451521±51621	222495±60427	61667±13726
peak073						11.17	negative	418		831410±1434872	3023±1249	2820±3608	N/A	829±719	658±1140	217±376	3962±980	285±493	340±589	401±364	4575483±920818	5469±6761	675±1168	N/A	9402±4735	557±965	394±683	N/A	23399±32228
peak074						11.21	negative	931		4052±5656	1468±2543	13543±1243	17914±3555	2608±4517	10685157±3171607	N/A	N/A	11094±14344	N/A	N/A	4039±2161	1214±2102	23366±24014	N/A	902±1563	N/A	1771±1991	1950±1700	911±1578
peak075						11.23	negative	447		N/A	6741±893	2525±2195	3745±1058	N/A	N/A	N/A	71972±7834	N/A	179743±21185	672255±182368	5814±2299	4014±1834	588±1018	5829±352	798±1382	N/A	N/A	N/A	N/A
peak076	flavonol	quercetin-3-O-(2''-O-glucosyl)glucoside	Q3GG	Yonekura-Sakakibara., et al., 2014	C27H30O17	11.23	negative	625		79791±64075	416852±60484	693613±56877	816972±77768	175845±276501	180082±34068	205392±73734	147895±38245	339379±61890	112366±17196	30790±21058	432889±94155	687538±286344	197020±114755	579276±177684	492313±69914	1112175±426782	401417±84311	300696±33373	22574±5924
peak077	flavonol	kaempferol hexose rhamnose hexose	KHRH		C33H40O20	11.33	negative	755		121989±61164	206795±27465	59885±65845	19621±2486	99366±54769	408214±115194	2206916±417385	6699±2963	287610±131963	33931±6536	5461±433	219489±178813	168013±81829	9342±4950	13044±3755	960±1663	19692±6993	5353±2258	3686±3212	12607±3049
peak078	phenolamide	N'-coumaroyl-N''-feruoyl spermidine	phenolamide02	Fellenberg et al., 2009	C26H33N3O5	11.35	positive	468		38175±25762	147105±17958	102236±29645	151159±43115	85881±4783	384486±140858	142412±43873	385740±60620	632692±139127	49060±13552	54430±19423	30511±7791	66410±25402	11773±6158	47939±8118	11906±7491	119129±6027	85761±23012	33820±5224	5771±3737
peak079	flavonol	quercetin-3-O-arabinoside-7-O-rhamnoside	Q3A7R	Yonekura-Sakakibara., et al., 2008	C26H28O16	11.38	negative	579	reference extract (Col-0 and C24 flower)	159057±150818	2547089±282478	95331±36101	312503±36954	496074±215931	406±703	1029±1782	29442±9337	N/A	3182±466	N/A	584256±105039	N/A	N/A	N/A	N/A	1408±1524	5277±2640	1485±2572	1579±1626
peak080						11.38	negative	901		N/A	N/A	639±1107	N/A	613±1062	3549673±1160300	10252±2061	3937±892	2675±4633	2695±893	2022±221	1037±1796	2431±2129	5308±5121	2724±3196	N/A	1187±2056	1214±1080	924±1600	1100±1904
peak081	flavonol	kaempferol rhamnose hexose	KRH		C27H30O15	11.44	negative	595		20377±20982	40107±5335	807±1397	704±1219	1590±1399	5870±3618	2708±4691	3700±793	1088±985	4163±5679	N/A	117715±1694	782±1355	N/A	113790±197091	N/A	N/A	N/A	559±968	322±557
peak082	flavonol	Isorhamnetin hexose hexose	IHH		C28H33O17	11.44	negative	639		4769±5176	N/A	5701±1381	N/A	1029±1781	4906±3102	51155±10492	3283±1182	3692±1380	3371±714	412±714	45270±11261	67094±12675	142318±64509	685309±101171	113403±24484	168858±27753	46910±18307	125200±24290	69715±23916
peak083	phenolamide	N', N''-bis-feruloyl spermidine	phenolamide03	Fellenberg et al., 2009	C27H35N3O6	11.54	negative	496		21865±16508	31605±2772	26937±4775	45360±8147	6062±10500	42576±5618	4995±2941	27048±7370	9042±2181	866±1499	393±400	479±829	N/A	826±1430	2418±2993	N/A	361±625	N/A	N/A	N/A
peak084						11.55	negative	461		N/A	2642±2418	786±1362	945±1637	N/A	N/A	N/A	588±1019	N/A	651197±96634	142337±20714	N/A	N/A	N/A	N/A	N/A	N/A	933±815	775±1343	N/A
peak085						11.58	negative	739		279448±209292	N/A	28978±3423	23898±4073	3330±5768	15800±15971	32500±56292	541±938	638±1105	323304±559979	426±738	5872±7186	6132±6393	3813±2166	9082±1339	1503±2603	18411±13743	829±1435	682±1181	4328±7496
peak086	flavonol	quercetin hexose pentose	QHP		C26H28O16	11.69	negative	595		30667±6693	1060686±247379	452758±210183	376035±48582	82805±101315	46905±21565	15391±9220	33370±9165	12843±3804	12735±4312	N/A	260958±60462	26827±23719	N/A	239796±62634	N/A	1262±2186	9482±6936	2408±642	1268±1099
peak087						11.7	negative	947		1261±2184	1783±3088	2334±2671	3198±2978	13396±6658	23341±30942	196311±69807	853±1477	N/A	4529±2178	3826±3735	3395±3574	N/A	N/A	39753±54966	24079±2359	N/A	N/A	690±1195	N/A
peak088						11.73	negative	388		22002±15195	3463±2270	34567±1854	37160±774	84776±31391	N/A	7941±3212	98114±34227	4927±2164	13839±4546	7053±2079	1832±3173	22422±1551	771±754	N/A	N/A	650±1125	2230±2376	19775±15806	N/A
peak089						11.77	negative	769		845851±662623	8439±3453	8143±1848	21352±2286	19250±6329	5175±1376	17579±6171	21025±6722	6014±1806	6264±2173	3738±1792	6872±2661	4508±1208	1872±1626	11210±338	7067±3735	12288±1165	9206±1104	1944±1692	5789±3623
peak090						11.79	negative	917		3704±1727	21047±13110	46271±39484	75378±31535	31626±15451	32983±16194	306566±135317	881±1526	1984±3437	975±1689	1219±2112	14341±3603	2232±3865	16255±10899	8678±1320	N/A	17791±11816	36271±9529	28107±9784	41749±40423
peak091	flavonol	kaempferol-3-O-glucoside-7-O-rhamnoside	K3G7R	Tohge et al., 2016	C27H30O15	11.82	negative	593	reference extract (Col-0 and C24 flower)	437854±176951	11002056±1681791	5530442±718517	4721687±509584	1018345±1221119	529051±97999	23070±10921	327162±85974	3040±1179	182414±44029	11876±4854	3753386±871230	691873±161747	2673±729	6890±2473	12371±803	3596±1359	71254±24741	60934±26081	9872±10639
peak092						11.88	negative	739		280755±208753	88969±77165	14432±22955	28662±20078	6064±3472	17357±14240	133853±31892	1086±1880	1670±1464	1014606±46703	4862±2429	35355±30621	N/A	5586±1048	8373±464	N/A	21044±17913	1924±3333	N/A	14858±7149
peak093						11.96	negative	623		3688101±3445008	1012026±52851	2409388±313829	1587972±293850	330126±481651	43693±6378	11749±7071	35869±11675	1604±1393	43914±27377	12877±15525	59935±31231	3622347±574973	3105±3875	8803±4180	19526±10594	6851±6147	11405±1779	18859±14191	2934±5081
peak094	flavonol	quercetin-3-O-rhamnoside-7-O-rhamnoside	Q3R7R	Tohge et al., 2016	C27H30O15	11.97	negative	593	reference extract (Col-0 and C24 flower)	456930±161364	11003329±1684381	5530305±718702	4737330±524721	1018596±1220830	541812±76684	23110±10996	327351±85861	3040±1179	182802±43485	11605±5255	3772120±855315	709955±159394	2674±729	5729±3083	12960±1397	3442±1117	72534±26680	60934±26081	10070±10441
peak095	flavonol	kaempferol rhamnose pentose	KRP		C26H28O14	11.98	negative	563		183925±230150	3534151±307883	36031±5630	94238±1580	2380579±1326078	2743±3201	2747±2973	64795±31838	671±1162	9967±7777	3664±1629	3419315±723355	12741±10208	514±891	1953±367	2770±762	1170±1146	9063±5897	2357±2219	7289±5390
peak096						12	negative	447		93827±84479	1232858±580513	1280128±354147	1837142±28923	770378±229401	10181±7672	2412380±485568	24470±11824	295561±113522	193403±17740	15534±5178	669958±146344	283370±78637	577537±147330	336078±61218	57401±21426	624432±139381	928892±189776	956360±241298	1093039±385550
peak097	phenolamide	(5-hydroxyferuloyl) phenolamide derivative	phenolamide04			12.01	positive	703		39437±24496	6920±1706	10699±5763	14118±14782	12153±13269	10638±5849	11545±3644	7018±6711	5666±1727	4022±684	8401±4560	1515972±165576	681631±394987	17838±14234	343593±125390	591342±94698	637094±424375	177403±35862	109193±62994	21909±4020
peak098	flavonol	Isorhamnetin-3-O-glucoside-7-O-rhamnoside	I3G7R	Tohge et al., 2016	C28H32O16	12.02	negative	623	reference extract (Col-0 and C24 flower)	3686857±3445153	1011307±53142	2407181±310770	1586262±293332	329227±480760	43659±6437	11050±7862	33927±12883	1465±1269	43612±27640	12198±14662	59728±31395	3621373±574214	2774±3322	6673±6057	18965±10765	5502±3946	11264±1697	18324±13974	2900±5023
peak099						12.07	negative	563		176334±224785	3467969±358509	33085±6481	89945±1108	2330920±1307738	988±1712	N/A	56007±37232	N/A	5608±9713	521±902	3402512±714690	6890±7487	N/A	N/A	N/A	N/A	4548±7878	N/A	4266±4151
peak100	flavonol	kaempferol-3-O-(2''-O-glucosyl)glucoside	K3GG	Tohge et al., 2016	C27H30O16	12.12	negative	609	reference extract (Col-0 and C24 flower)	444740±206977	715748±203120	1563738±202236	2158370±292083	1149510±232923	1322999±283052	1026228±256202	742775±150451	1200257±223758	657548±265197	337837±242853	1231216±41627	1293495±464746	778472±520012	1583792±274643	781059±70436	1940753±457599	806175±225011	658581±172884	17728±3277
peak101						12.39	negative	739		7181±12437	396708±25588	16217±12419	29486±12562	3031±5250	N/A	47864±82902	N/A	N/A	N/A	N/A	43402±2371	10453±10647	N/A	N/A	N/A	6703±5813	N/A	N/A	N/A
peak102						12.39	negative	977		N/A	47917±12676	N/A	4329±920	14263±11573	7136±3479	150359±67692	N/A	1891±3276	2603±1259	1691±2928	49335±59624	8602±4394	3872±4274	8185±3590	42065±7452	20113±6782	23145±4288	6972±4997	24950±9887
peak103	flavonol	isorhamnetin-3-O-arabinoside-7-O-rhamnoside	I3A7R	Saito et al., 2014	C27H30O16	12.4	negative	593	reference extract (Col-0 and C24 flower)	356601±282140	531184±43975	74017±30396	159587±18150	594031±246166	521±902	4057±7027	1421486±311109	N/A	2622±4542	701±1214	98215±15409	239356±411650	595±1031	470±815	752±1302	1709±1565	1664±2881	1137±1970	N/A
peak104	flavonol	quercetin hexose rhamnose	QHR		C27H30O16	12.49	negative	609	reference extract (Col-0 and C24 flower)	331697±184860	504351±54151	1410748±263113	1652926±160314	887097±107361	1081173±219668	1070902±530273	2701944±634981	2814576±820727	359200±240160	264483±184083	1062821±109851	1063668±444655	279179±236843	1202153±148509	549312±70999	1603629±573794	629463±120691	562004±116755	18028±6884
peak105	phenolamide	caffeoyl phenolamide derivative	phenolamide05			12.55	positive	657		15101±14476	12972±11401	14893±8026	20796±18356	8536±2284	22866±5302	36728±16236	26033±23470	84897±40551	11739±5312	5467±2034	159250±55008	324518±157008	1287296±999365	281903±91502	373818±83607	247355±101589	140321±48209	301416±308940	55768±18931
peak106	flavonol	phenylacylated-flavonol	phenylF A			12.59	negative	685	in-source fragmention (433 m/z posi)	19495±33766	1405±2433	7284±6315	2842±3027	2441±477	24038±5631	10266±6764	3919±304	4695±1469	1597±2766	708±1227	1271290±562777	1561931±748302	31260±22641	687314±182860	876523±124070	1068481±483252	337803±97214	230981±90719	26430±5216
peak107						12.59	positive	687		100634±144270	31555±11874	40437±33137	5088±5861	23860±10361	152749±40791	57252±36582	20172±4413	10838±6593	10717±4943	7299±3872	6241497±1387888	7822910±4519357	126126±90739	4038965±1181327	4616638±248503	5717176±3043992	1537919±305757	1030676±322876	139815±51291
peak108	flavonol	phenylacylated-flavonol	phenylF E			12.72	positive	717	in-source fragmention (525 m/z posi)	68846±102128	15370±6260	18235±10199	11296±6403	12454±2577	45033±15506	19253±19083	9167±4030	10701±7758	9007±3795	4528±1923	3053184±364681	2634038±1605322	71036±34461	1276253±253602	1013677±96837	2711372±1526264	1307854±469135	386778±105261	40136±13638
peak109						12.75	negative	771		247002±335845	4242±1781	14452±4292	1313±2275	1060±1837	N/A	22268±13728	N/A	N/A	1390±2408	1657±344	9876±352	4805±747	N/A	2444±2256	1431±1347	7253±3826	8617±1394	1631±1414	1507±1340
peak110						12.76	negative	859		1273±2205	800±1386	25908±11198	1511±1568	N/A	1110515±654786	4989±4665	N/A	2581±4470	N/A	1096±1899	582±1008	886±1535	1760±1855	1249±2164	N/A	464±803	1934±1891	N/A	698±1208
peak111						12.77	negative	715		14238±24660	N/A	1848±3200	1678±1455	N/A	9577±2869	11365±8280	2877±2507	3683±835	4252±1044	N/A	704282±150715	517796±188746	9606±4557	251656±53044	193245±30596	570253±271643	272899±64147	80075±40868	8536±3622
peak112	flavonol	kaempferol hexose rhamnose	KHR		C27H30O15	12.89	negative	593		28343±36903	249897±254378	109999±22272	139273±14509	239152±323164	4062±4413	2429821±263576	868174±789112	N/A	3202655±374934	21774±2586	59505±17535	2847±2595	3276±3885	4224±548	2932±1790	2726±2398	3152±3137	1986±1876	N/A
peak113						12.9	negative	422		187±325	450±416	N/A	N/A	849±804	969±932	333±576	N/A	56556739±8766834	N/A	333±576	N/A	N/A	N/A	N/A	30696±53168	N/A	N/A	N/A	N/A
peak114						12.9	negative	672		570±988	2934±1084	5717±1383	3193±2773	N/A	N/A	638±1104	N/A	641±1111	811±1404	N/A	3420±596	3435±1208	3637±1969	5263±953	1990±1890	17159±8909	12056±4593	19205±13280	23291±5736
peak115	flavonol	kaempferol-3-O-rhanoside-7-O-rhamnoside	K3R7R	Tohge et al., 2016	C27H30O14	12.94	negative	577	reference extract (Col-0 and C24 flower)	263239±330257	8596743±1160382	4085913±495543	7639449±575771	1797447±3023013	10847±6234	56885±26206	201725±50661	3420±1654	29616±20448	9792±5679	5538447±213291	18228±9079	4539±4656	3666±3514	10592±3507	6535±1831	45268±17507	115004±57432	15155±13697
peak116	flavonol	kaempferol glucuronide	KGn	Hanhineva et al., 2008	C21H18O12	12.96	negative	461		1484±1564	7577±2947	5389±4006	9177±2218	1368±2369	N/A	925±1602	6528±3426	4066±1706	36797±8149	490094±110044	444±769	1102±1909	1173±1326	5309±4457	N/A	7365±5909	11124±4379	6458±2958	N/A
peak117						13.01	negative	445		1803±557	5362±2557	3438±2062	4307±2147	1128±1046	1911±782	1998±2226	1861±536	1457±1263	1045516±248593	105829±29123	2242±752	1008±949	1399±464	N/A	3882±2187	1593±1924	1581±1405	251±435	N/A
peak118						13.08	negative	506		234430±203402	25506±15283	26390±8942	13931±1800	13989±1114	552±482	N/A	1032451±580768	22785±5932	651±1128	N/A	N/A	N/A	304±526	N/A	N/A	2508±2582	2813±3098	587±509	N/A
peak119	flavonol	Isorhamnetin-3-O-rhanoside-7-O-rhamnoside	I3R7R	Tohge et al., 2016	C28H32O15	13.09	negative	607	reference extract (Col-0 and C24 flower)	7095±8722	802343±60447	804773±490100	1304942±202978	233474±396175	595±1031	10785±4315	10649±4388	N/A	14195±3524	2589±1026	65384±23869	N/A	N/A	N/A	646±1118	1557±1516	5285±3111	13319±10778	2977±1525
peak120						13.1	negative	931		49744±40395	32283±28491	41399±20709	1508±1383	3222849±2104925	N/A	39029±67599	744±1289	N/A	2816±2439	3127±584	64940±32550	1261±2184	657±1138	2155±2632	4342±7521	658±1140	N/A	1216±1054	N/A
peak121	flavonol	quercetin-3-O-glucoside	Q3G	Farage et al., 2013	C21H20O12	13.15	negative	463	reference extract (Col-0 and C24 flower)	4199±2961	3053±2664	28272±3562	20093±3212	3100±5370	1491±1371	9290±3606	244131±50074	31757±7671	41173±3786	149974±22473	79008±21287	27934±8180	12578±5053	41911±17055	4754±3313	40173±20382	36191±3623	18423±12881	10014±2207
peak122						13.18	negative	506		234430±203402	25599±15366	26390±8942	13955±1785	14034±1050	552±482	428±741	1032451±580768	22785±5932	651±1128	N/A	N/A	514±891	N/A	517±895	N/A	2359±2355	2813±3098	587±509	N/A
peak123	phenylacylated flavonol	putative quercetin-3-O-(2"-O-rhamnosyl-6"-O-sinapoyl)glucoside-7-O-rhamnoside				13.2	negative	961	reference extract (C24 flower),(M-146 m/z posi)	8081±8479	251986±28498	352909±135527	N/A	180287±82247	N/A	4431±3945	1064±1844	N/A	343846±8658	3308±81	18957±6669	785±1359	N/A	704±1219	N/A	1757±3043	N/A	1468±2543	3912±3518
peak124						13.27	negative	901		7652±5005	4439±976	296382±109838	2140±1982	926995±518934	8671±3590	174862±40108	639±1107	42847±4489	1418±2456	537±930	101181±58456	N/A	1391±2408	1311±2270	N/A	N/A	1406±1220	1300±2252	1479±2562
peak125						13.27	negative	948		N/A	9998±11353	1119±1938	1428±2473	11327±4667	1545±2676	115753±60431	757±1311	3848±4368	4893±1753	1475±1436	3218±5573	1017±1761	2990±1348	2778±2421	N/A	4986±4420	5046±2992	1066±1846	5693±2366
peak126						13.33	negative	639		554±959	919±1591	1064±1843	1134±1965	N/A	2091±1837	1111±1924	N/A	N/A	1016±1760	393±681	13970±3797	38049±25329	44967±30092	22638±3306	7455±3535	15325±5491	10411±6844	12693±5059	954±1653
peak127						13.33	negative	931		50331±39884	42914±7447	32087±12471	2188±2360	3222849±2104925	N/A	1413±2448	547±948	N/A	12741±7893	3159±618	67561±29860	1211±2098	688±1191	2153±2633	4996±7024	837±1449	2060±3568	N/A	888±1539
peak128						13.35	negative	475		1499±2596	N/A	648±1122	1057±1830	N/A	N/A	1112±989	2962±2801	2216±3839	21102±3868	35235±13950	14392±2946	3121±4125	14164±3321	1734±711	N/A	520±901	1029±964	N/A	N/A
peak129						13.35	negative	699		2781±4817	N/A	1305±2260	1697±2939	N/A	630±1091	1087±1883	N/A	N/A	2672±2404	1648±310	61579±4851	70014±38136	N/A	25304±7291	18531±5757	63251±34846	25226±11014	10826±6693	720±1248
peak130						13.42	negative	731		N/A	2759±2415	1791±3101	N/A	N/A	3104±5377	3976±3787	1157±2004	N/A	2298±3979	N/A	9612±3664	1304±2258	1870±1620	2034798±791760	5382842±825688	6560±3979	743±1287	1539±2666	N/A
peak131	flavonol	kaempferol hexose rhamnose	KHR02	Tohge et al., 2016	C27H30O15	13.51	negative	593	reference extract (Col-0 and C24 flower)	60233±42626	1492±2584	N/A	N/A	5067±4562	2339±2710	657306±118914	2585782±446448	2667567±756970	980118±155262	4931±745	16558±6611	N/A	59103±35782	N/A	651±1128	1485±1293	5133±3401	2555±2214	628±1088
peak132						13.52	negative	306		633±173	198±343	N/A	163±282	N/A	583309±176198	439±760	N/A	N/A	N/A	730±56	529±507	578±517	N/A	35284±10710	1399±507	1203±1717	373±646	N/A	434±399
peak133	phenolamide	putative phenolamide	phenolamide07			13.52	positive	457		8924±7740	6456±5983	7396±7219	8009±1897	9216±8431	7078651±2930035	15927±5098	9905±1069	4818±4498	3793±3310	10910±4236	7894±1865	9042±4590	10708±6234	10762±15421	4658±4585	16247±8381	6910±2059	4285±3837	5814±5107
peak134						13.53	negative	900		4322±3762	1661±2876	6169±2735	1176±2037	117135±159913	N/A	911±1578	N/A	N/A	1096±1899	782±1354	2188±3789	N/A	N/A	N/A	1129±1955	870±1508	N/A	1023±1772	N/A
peak135						13.63	negative	422		4665±4413	2883±2507	187910±18812	154824±4322	36304±42488	4197±3088	1143162±289206	2830±2373	N/A	158027±20722	8086±2982	256972±140888	153330±26567	269339±194426	55094±11976	35001±56428	1457500±458709	567997±167220	377743±169628	16543±8110
peak136	flavonol	Isorhamnetin hexose rhamnose	IHR		C28H32O16	13.66	negative	623		392687±321457	N/A	N/A	2546±2239	10902±1900	2776±2727	1912472±111478	2699768±589681	1172693±386313	46463±5567	724±1254	2678±4639	N/A	9038±6453	N/A	N/A	4885±971	8306±4276	814±1410	N/A
peak137						13.68	negative	623		451130±367219	N/A	N/A	1427±2472	9973±1836	2796±2798	2109939±424978	3222008±613602	1320251±292972	53892±7289	1771±2037	2592±4489	N/A	9112±6356	621±1075	1497±1390	4243±1331	8922±4108	N/A	N/A
peak138						13.69	negative	815		99871±103528	1233±2135	180782±41669	3217±2862	1017±1762	4407±701	N/A	311±538	N/A	14322±9007	3480±1949	2866±496	4608±3268	N/A	N/A	694±1202	3619±679	7136±1936	N/A	867±1502
peak139	phenylacylated flavonol	kaempferol-3-O-(2"-O-rhamnosyl-6"-O-sinapoyl)glucoside-7-O-rhamnoside	phenylF B	Tohge et al., 2016	C44H50O23	13.83	negative	945	reference extract (C24 flower),(M-146 m/z posi)	5555±3738	191948±4384	2483765±374017	754±1307	5797±6610	988±1711	N/A	6666±2886	7393±4350	N/A	N/A	50160±5691	2127±1844	1766±1667	N/A	894±1549	571±989	1628±2820	1149±1990	1189±2060
peak140	phenylacylated flavonol	(5-hydroxyferuloyl)rhamnoside flavonol	phenylF C			13.84	negative	785	reference extract (C24 flower)	998022±1110637	2957±3068	61785±24229	786±1362	N/A	14121±12358	5412±9374	N/A	N/A	5923±4823	691±1196	5525±4885	708±1226	737±1277	3178±2880	4549±2240	3044±3012	11381±1426	N/A	2076±1852
peak141	phenolamide	putative N', N''-bis-(5-hydroxyferuloyl)-di-O-hexose-N'''-sinapoyl spermidine	phenolamide08		C50H65N3O22	13.94	positive	1060		38881±30281	232135±32485	141758±45007	109869±23446	33066±53031	11399±14187	5128±5959	6002±5323	11956±10884	45167±21361	11110±2192	5235±1070	8079±9689	4553±1870	6832±6360	5584±2513	8380±2791	2916±1967	4659±1244	2929±906
peak142						14.02	negative	885		11515±4851	5117±1035	317862±135352	N/A	N/A	6632±7561	1101±1906	N/A	3849±4652	N/A	N/A	20731±9068	799±1384	676±1170	5880±3631	2581±701	732±1269	801±1387	888±1538	1500±2598
peak143						14.03	negative	505		2503±1441	358±621	18535±1064	26715±2508	3815±6607	882±893	2256±977	377189±143570	225839±49611	2332±717	89756±11920	3642±3167	283±490	396±687	N/A	742±1286	1522±1421	9446±1135	362±627	349±605
peak144	flavonol	quercetin malonylglucoside	QMG	Singh et al., 2011	C23H22O13	14.04	negative	549		1690±1148	N/A	19244±1474	19590±10602	3814±6607	403±698	2457±1274	418710±154177	254273±65619	2118±996	108661±5305	3247±2825	380±657	422±730	N/A	690±1195	1317±1252	8236±4558	363±628	350±606
peak145						14.15	negative	563		N/A	1145±1984	591±1023	4130±1639	12134±10701	425±736	413961±81872	8256±1178	3251±1202	6659±1125	1742±1694	N/A	2264±369	344±595	774±1340	1970±306	N/A	N/A	841±1457	N/A
peak146	flavonol	kaempferol-O-glucoside	KG	Hanhineva et al., 2008	C21H20O11	14.22	negative	447	reference extract (Col-0 and C24 flower)	2752±2842	3122±1120	27848±2505	41129±8434	34883±6321	11226±3258	59917±10295	2299827±577948	1157918±523029	849071±226012	292816±145933	134094±17875	42082±10844	36828±10664	29588±5627	16064±9224	111996±58832	382324±43351	31993±32841	18748±2989
peak147	phenylacylated flavonol	phenylacylated flavonol				14.34	negative	931		5523±6015	N/A	2880±2788	N/A	N/A	73121±11987	2677±2319	N/A	611353±151460	888±1537	391±678	7590±4245	N/A	3115±4212	N/A	N/A	N/A	1164±2016	906±1569	1770±1933
peak148	flavonol	isorhamnetin-3-O-glucoside	I3G	Farage et al., 2013	C22H22O12	14.35	negative	477	in-source fragmention (317m/z posi)	16504±11343	1383±1220	40784±5691	23332±2386	6113±2994	9731±5888	332129±84528	295334±62542	776433±148734	177043±17347	46514±13959	69441±8141	292685±38257	39260±2692	425472±93369	81158±68887	193313±28050	301432±14451	148333±97148	85770±11713
peak149						14.49	negative	431		N/A	668±1157	N/A	562±974	1225±1118	390±676	N/A	941±1630	1037±934	323168±67465	14978±5254	N/A	331±573	5275±4996	N/A	N/A	604±1047	N/A	N/A	N/A
peak150	phenylacylated flavonol	putative phenylacylated flavonol 1				14.55	negative	799	in-source fragmention (M-146 m/z posi)	26419±21257	12611±1753	529091±193441	2071±1989	1739±3011	N/A	2309±2231	N/A	N/A	2490±2342	1413±1311	6448±1625	2413±2615	444±769	897±1554	854±1479	1108±1919	514±890	2695±3012	513±889
peak151						14.62	negative	753		3648±3210	1471±2549	969±1679	5645±4971	2631±2278	898±1556	19052±3329	N/A	96154±89084	482481±122821	418125±40738	N/A	358184±125816	78626±36211	4895±2706	N/A	320633±116678	181766±33754	213664±45659	321403±91157
peak152						14.62	negative	845		3399±4266	768±1329	4101±1560	N/A	N/A	1710±1728	1267±1099	N/A	61824±12418	18215±2051	7095±5427	547±948	77149±30227	3692±919	368621±150100	2357±905	39102±19813	42611±18421	28120±14507	3451±958
peak153	flavonol	quercetin derivative				14.68	negative	505	in-source fragmention (303m/z posi)	N/A	1288±444	2934±757	2285±1979	356±616	1185±1272	N/A	30729±11178	15205±3508	N/A	7076±1918	490±848	1512±1362	275±476	N/A	1492±144	582±1007	2351±2062	N/A	N/A
peak154						14.73	negative	461		362±628	1079±1273	N/A	552±955	618±1070	341±591	438±758	657±1138	1186±2054	232575±67273	30562±12687	649±1124	389±673	1234±145	3872±1744	1209±271	652±1129	566±980	N/A	N/A
peak155						14.75	negative	829		190034±162342	1706±1686	413594±156945	N/A	N/A	768±1330	N/A	672±1164	778±1348	760±1316	N/A	N/A	735±1273	1100±1906	909±1574	N/A	N/A	1583±1401	N/A	N/A
peak156	phenylacylated flavonol	putative phenylacylated flavonol 2				14.77	negative	769	in-source fragmention (M-146 m/z posi)	337570±282309	1446±1339	150745±55123	N/A	1439±2492	N/A	N/A	N/A	1382±1269	2303±1996	1327±2299	9505±2237	2755±3170	736±1275	948±1642	N/A	1838±3184	519±898	N/A	2182±1699
peak157						14.81	negative	518		2597±3189	682±629	732±654	627±1086	N/A	725±731	217±375	338±585	1453±1259	330±571	N/A	204415±70796	857±815	1968±540	752±1303	763±1321	728±694	790±686	344±595	477±827
peak158						14.83	negative	896		5336±7514	457913±131718	96066±14049	70130±58429	19740±31542	1111±1924	368411±248909	2438±668	956±1656	215862±98982	43254±31770	N/A	1914±3315	N/A	2854±2753	856±1483	2632±2312	N/A	3098±2985	1190±1108
peak159						14.9	negative	723		N/A	N/A	766±1327	N/A	619±1072	2021±372	27024±13978	2037±3528	39742±16997	133605±59096	82703±25485	N/A	527586±143342	144757±64378	4835±5373	1186±2054	88080±79230	12988±1878	198680±150913	324401±59282
peak160	phenylacylated flavonol	putative phenylacylated flavonol 3	phenylF D			14.95	negative	799	in-source fragmention (M-146 m/z posi)	917733±794785	3775±6539	183648±198619	757±1311	1301±2253	1566±1405	N/A	N/A	7481±11622	11485±6922	14152±6094	2461±2219	N/A	767±1328	1027±1779	1487±1525	1108±1920	1287±1211	503±871	N/A
peak161	phenolamide	putative phenolamide	phenolamide09			14.99	positive	471		5515±1619	9084±6009	10840±6474	14923±8422	10234±4581	8486±10748	19046±4267	8455±2827	1630595±1043222	5604±1989	4909±2354	7004±1118	9879±4477	18720±18135	3933±3670	8772±11361	11600±1011	20837±18164	14782±8619	7673±10890
peak162						15	negative	896		12187±9359	463310±115833	100172±17863	102750±4853	19641±31621	N/A	368411±248909	2408±689	1862±1614	215862±98982	43284±31644	4439±6037	913±1581	N/A	1022±1771	2780±2891	969±1678	8453±4657	2163±3746	957±831
peak163						15.03	negative	769		337852±282267	1446±1339	150650±55016	N/A	N/A	N/A	N/A	N/A	1359±1262	2559±842	1327±2299	9505±2237	625±1082	1105±1104	1001±1734	N/A	N/A	1008±1746	586±1014	257±445
peak164						15.13	negative	723		N/A	N/A	766±1327	N/A	N/A	777±1346	7939±2103	979±1696	49297±3996	133504±59262	82703±25485	N/A	527835±143304	144758±64378	5935±4067	1186±2054	130016±20797	11790±3934	201354±148091	324294±59441
peak165	phenolamide	putative phenolamide01				15.13	negative	897	in-source fragmention (M-164 m/z posi)	11694±7871	326991±32228	32524±7073	47930±15448	10495±16634	N/A	203133±71319	3324±2146	N/A	118700±36856	21433±4597	N/A	759±1315	2051±2393	1648±2854	894±1549	2715±3115	4431±1182	2649±2366	N/A
peak166						15.16	negative	859		1273±1424	N/A	N/A	1063±1841	N/A	54153±26329	839±1453	867±1502	30183±16248	2317±2270	3019±2254	N/A	1290±2235	2346±4063	23475±18512	17949±5221	652±1130	614±1064	1073±1859	476±824
peak167						15.26	negative	677		6719±11638	2034±1763	971±1682	N/A	N/A	893±1546	2011±1970	N/A	995±1724	N/A	960±1662	81262±13629	N/A	609±1055	N/A	N/A	N/A	N/A	680±1178	527±912
peak168	flavonol	kaempferol-malonylglucoside	KMG	Singh et al., 2011	C23H22O12	15.27	negative	533	in-source fragmention (287m/z posi)	N/A	592±1025	652±683	1697±1502	3184±621	N/A	7376±2086	2448883±108548	1086334±467286	4268±1665	156150±77155	4921±1133	N/A	17943±5538	1140±987	525±908	14688±9471	32451±7747	1357±1197	1247±1146
peak169						15.33	negative	402		4127±1540	155±269	111322±14017	175290±12030	44940±60330	N/A	116442±38084	50357±33260	30067±6679	1560±1143	123±213	10104±2128	N/A	41631±15285	3380±2187	762±863	17323±1398	15832±2541	11097±5988	232±402
peak170						15.37	negative	473		N/A	299±518	756±792	782±1354	739±1281	N/A	556±962	1498±964	1018±1764	739±1279	N/A	7576±2728	28867±9300	13108±6120	5177±145	11847±5170	12606±5102	13520±4549	26829±10801	9442±3377
peak171	flavonol	Isorhamnetin acetylglucoside	IAG		C24H24O13	15.46	negative	519		325±563	701±1214	588±580	N/A	N/A	720±1247	10885±955	303692±50481	895179±74082	8185±3637	34844±3421	4512±250	5059±1103	4160±700	3930±3404	N/A	18159±5156	15353±1817	4588±2837	5783±1137
peak172						15.54	negative	753		N/A	N/A	N/A	954±1652	N/A	N/A	937±1623	1428±2473	2873±3141	24040±4388	23782±7365	611±1058	16386±9768	15715±9762	N/A	N/A	57312±29947	9287±4278	23373±18872	46277±9981
peak173	phenolamide	N', N'', N'''-tris-(5-hydroxyferuloyl) spermidine	phenolamide10	Fellenberg et al., 2009	C37H43N3O12	15.66	positive	722		11334±6621	151546±13936	161353±41642	111515±6618	28452±31427	27958±2411	160832±32166	15280±5953	12606±5523	62454±28443	16234±20583	4726±2571	9700±984	1527±2645	7504±8801	2674±2323	7069±2497	6552±7920	7159±2997	8210±1279
peak174						15.67	negative	877		6178±6277	N/A	N/A	1177±2039	1555±1607	346±600	866±1501	972±1683	1816±1613	1302±1364	N/A	29399±11478	11691±1799	N/A	10804±3081	30206±5659	16474±9413	19217±3996	21559±4462	N/A
peak175	phenolamide	putative phenolamide02				15.73	negative	720	in-source fragmention (M-164 m/z posi)	13971±10421	194190±18394	186321±72667	145199±40986	32472±31207	24600±9767	187795±45360	4178±3656	1813±1908	74243±43734	22232±27480	N/A	813±1408	N/A	895±1549	N/A	374±649	685±1187	1811±1631	N/A
peak176	flavonol	kaempferol derivative				15.88	negative	489	in-source fragmention (287m/z posi)	1162±614	1618±303	N/A	449±778	4385±1628	N/A	672±1165	349122±82559	119419±68360	N/A	12842±6892	385±667	849±760	1212±1337	1763±1236	N/A	666±1153	1997±705	392±679	701±616
peak177	phenolamide	putative phenolamide03				16.38	negative	734	in-source fragmention (M-164 m/z posi)	192442±174611	442084±47435	315484±92298	479234±177359	94748±161976	1358±1180	774279±936431	3272±5667	2082±3606	428432±343582	55747±52746	458±793	4568±5709	1928±1491	815±1411	N/A	4130±5713	585±1013	1027±1778	1415±1226
peak178	glucosinolate	indolic glucosinolate				16.4	negative	477	reference extract (Col-0, C24 and tt4 flower)	2912±2037	498±863	42752±55518	366676±25445	74709±117731	2001±1735	8348±5130	396±686	1859±3220	224138±87869	548±950	5499±1456	14657±3421	557087±154453	2989±2660	1303±1238	508248±353467	214566±54503	552803±211196	2383694±1332262
peak179						16.4	negative	929		N/A	769±1331	1103±982	1696±1505	560±969	2847±2505	2097±1896	3131±63	2087±1838	176692±83352	340698±124352	N/A	275548±126669	222634±115852	1357±2350	N/A	205318±110781	87017±30462	236663±88178	639154±233387
peak180						16.46	negative	704		2707±4688	7198±3091	30092±15772	36867±14878	104345±173171	523917±99146	167570±253599	1287915±955146	92788±52208	7779±4392	5266±5212	963±874	N/A	1343±1241	N/A	824±1427	1654±1619	1627±2818	N/A	3213±1836
peak181						16.52	negative	959		N/A	N/A	430±744	N/A	N/A	609±1054	936±1621	N/A	1095±1897	58497±25994	124370±50517	3120±1707	32731±25902	43046±22336	4836±2341	2635±4565	126891±10664	75800±31816	63539±13088	92760±47939
peak182						16.74	negative	674		505±874	1610±1399	32929±8098	35345±16301	296678±110274	400954±350008	46995±17770	900990±167715	1624358±318526	10716±5398	7503±2554	2741±2668	1517±1564	4890±2776	N/A	1285±1115	3093±2831	12677±4959	4605±1820	1607±341
peak183	phenolamide	N'-feruloyl-N'', N'''-bis-(5-hydroxyferuloyl) spermidine	phenolamide11	Fellenberg et al., 2009	C37H43N3O11	16.74	negative	704		44117±33579	268276±36285	527765±128196	591602±70780	152924±133772	4759362±731267	414827±100651	2089353±431414	1070163±658508	123580±57329	104873±133662	N/A	1775±617	5813±2406	1681±418	1361±1255	5519±3233	5883±2028	6717±3958	2807±1204
peak184						16.74	positive	706		52004±40155	257126±23337	540390±135954	561384±87073	174769±153139	6323506±850214	376389±115772	2721502±851678	1063799±640908	107640±47818	80214±95873	6252±2188	13402±8767	10985±11036	6679±1832	6113±2915	8986±1128	23875±10573	5831±1272	11594±1424
peak185	phenolamide	N', N''-bis-(5-hydroxyferuloyl)-N'''-sinapoyl spermidine	phenolamide12	Fellenberg et al., 2009	C38H45N3O12	16.76	negative	734		942734±783794	6023219±1060421	3548694±805919	4269933±293985	634374±1089564	4641±4385	1602458±354414	21750±11237	5746±1336	1354388±582833	382329±468861	N/A	N/A	2609±1031	1497±1349	910±1575	6203±4416	3535±4686	13256±5652	977±849
peak186						16.78	positive	899		6402±2095	7545±4196	7190±8353	9084±6345	10129±10626	4186±4474	3285±822	7981±2964	15020±8973	4516±1019	4287±2631	8182±3774	9296±4202	8454±1658	6565±5711	10632±3289	4288±3789	11336±2908	13241±6758	5799±1583
peak187	phenolamide	5-hydroxyferuoyl derivative	phenolamide13			16.8	negative	879	in-source fragmention (M-162 caf m/z posi)	89042±148419	10625±7633	9454±6852	12087±4113	3247±2844	22064±9272	22565±7759	3828±6630	2292±2072	3315±1761	1743±1713	3151739±595573	3000187±1285008	11927±9119	1926351±467179	3176629±790892	2349399±1245321	2380997±573907	1521674±340236	38323±15185
peak188						16.87	negative	704		44117±33579	267950±36741	527765±128196	591968±71292	152960±133752	4763140±730931	412672±99272	2088151±434631	1070163±658508	123580±57329	104797±133532	N/A	2686±843	5813±2406	404±700	1361±1255	5556±3197	5935±1950	6462±4067	1851±2004
peak189	phenolamide	caffeoy derivative	phenolamide14			16.9	negative	849	in-source fragmention (M-162 caf m/z posi)	5355±7107	1632±1736	2311±4003	26862±29975	4575±5161	6627±2283	17122±8846	1618±2803	45436±22248	4186±747	N/A	314984±30603	524866±154198	2808022±2381779	289204±44789	1502878±162631	396760±221343	827633±177703	1107935±897222	34270±10136
peak190	phenolamide	caffeoy derivative	phenolamide15			17.53	negative	863	in-source fragmention (M-162 caf m/z posi)	15214±24589	2335±2023	1441±2496	4966±4321	3363±976	12042±2506	11752±10880	3146±3267	2782±1122	1667±1524	985±1705	808926±108101	1269402±542844	177594±152982	1047592±175581	1160949±200912	1147469±607549	1487974±456441	949621±123973	17247±15335
peak191						17.62	negative	748		56673±54405	214171±20901	89256±9606	165575±26407	25812±44707	N/A	178597±30692	N/A	412±714	182809±55761	56372±75690	N/A	N/A	N/A	776±1344	1609±1413	5414±5769	N/A	571±990	1256±330
peak192	phenolamide	caffeoy derivative				17.64	negative	833	in-source fragmention (M-162 caf m/z posi)	N/A	1239±2146	N/A	8368±5392	N/A	624±1081	1963±1715	1869±1682	8656±6196	1437±1284	1076±932	52488±8662	93426±46357	619796±537883	125256±26313	152375±36989	88722±35087	156256±39324	191731±86247	6563±2050
peak193	phenolamide	caffeoy derivative	phenolamide16			17.64	negative	893	in-source fragmention (M-162 caf m/z posi)	29585±48325	2909±3793	3046±2920	1292±2238	N/A	12281±2143	6755±9747	1125±1948	2722±2455	N/A	761±1318	1210468±235046	2190333±756911	9432±6220	1226627±190627	851029±212243	1494382±614401	1436499±457604	634978±324105	7901±2391
peak194						17.7	negative	748		56265±54408	214423±21073	89256±9606	162357±22641	25812±44707	427±739	178597±30692	625±1082	451±782	182796±55739	56372±75690	N/A	N/A	N/A	776±1344	1609±1413	5414±5769	849±1471	571±990	1256±330
peak195	phenolamide	caffeoy derivative				17.73	negative	863		15315±23140	2744±3128	4199±4441	4836±4329	2465±2508	12059±1081	13120±10694	2586±2845	2299±2098	1499±1314	N/A	1041626±187814	1482141±700098	188778±118420	1337132±178110	1441459±148873	1387751±695966	1703649±591953	1105099±202762	20292±14741
peak196	phenolamide	N'-(5-hydroxyferuloyl)-N'', N'''-bis-sinapoyl spermidine	phenolamide17	Fellenberg et al., 2009	C39H47N3O12	17.75	positive	750		39402±39468	181925±25689	84531±11910	129574±28447	34298±44639	4611±1241	160168±37043	13224±9048	9890±2583	147742±38762	33745±27689	32374±7622	87684±54081	2928±2628	90341±37874	16174±8818	52516±11230	32320±8760	10935±5387	5212±3411
peak197						17.85	negative	658		1428±1295	2134±1331	19812±1110	31412±3296	178834±64909	118102±26042	19389±10442	426486±91835	141978±35703	1013±877	7429±6889	7929±3057	915±891	N/A	N/A	N/A	2189±2247	N/A	399±691	N/A
peak198						17.88	negative	718		15870±14108	31568±6418	113703±50939	179573±25351	33647±58279	168765±34448	42486±16351	5952±3042	44306±17745	90631±30110	32765±40832	N/A	N/A	1023±962	N/A	N/A	5131±1284	482±835	2123±247	1086±1060
peak199	phenolamide	N', N''-bis-feruloyl-N'''-(5-hydroxyferuloyl) spermidine	phenolamide18	Fellenberg et al., 2009	C37H43N3O10	17.99	positive	690		29823±20431	15046±8619	100909±29721	235736±94404	87099±48273	534345±100679	43711±21917	1419871±329910	104400±60313	5432±5556	10380±3099	35595±25467	61341±26599	98728±101413	38621±16195	66325±10456	80307±37150	118804±51226	66381±24555	7142±1397
peak200						18	negative	491		387±670	N/A	204±354	347±601	200±347	484±428	370±642	N/A	1293383±285523	N/A	279±483	1088±1198	N/A	3413±296	4321±1909	N/A	281±487	497±436	362±626	273±472
peak201						18	negative	688		42641±35806	12543±6164	141881±33088	312906±59000	101080±61548	733013±99700	55031±17485	1231153±242536	122356±70149	13789±9173	4263±4098	N/A	670±1161	N/A	592±1026	N/A	3252±522	1861±369	1502±1761	N/A
peak202						18.24	negative	847		2093±3625	2204±3818	1037±1797	704±1219	N/A	8761±5113	7610±1126	836±1448	N/A	688±1192	1172±1133	299546±44012	471584±275806	28050±20337	484815±35074	306108±6388	543067±299445	554401±170218	278964±88700	3707±1945
peak203						18.37	negative	847		2883±3146	2321±4020	1037±1797	1091±1890	N/A	8679±5185	7610±1126	846±1466	N/A	N/A	1172±1133	299899±43679	472254±276933	28050±20337	483391±37266	303234±10128	542313±300751	553898±170914	278965±88700	3707±1945
peak204						18.62	negative	442		156±271	994±447	597±522	468±413	344±301	271±469	1022±515	1747±2519	985±1133	371±642	471±505	501±471	43133±8185	442±395	832±731	317±549	111872±95389	10704±3551	2889±3763	N/A
peak205						18.82	negative	444		100063±80108	226±391	182±315	N/A	565±507	475±465	1263±313	393±366	711±1232	312±540	178±308	217±376	6705±3573	659±177	302±523	354±613	12496±9285	866±1500	298±260	197±342
peak206						18.9	negative	503		450±779	2299±2044	3302±1405	1370±2374	2812±707	1472±316	352±609	2882±1072	258425±67985	533±464	174±301	N/A	295±511	903±1564	999±269	620±626	N/A	315±545	168±291	212±366
peak207						19.1	negative	533		N/A	403±699	N/A	N/A	337±584	N/A	N/A	1428±628	1861340±657276	N/A	498±511	3457±1050	581±1006	4209±4270	2775±2209	392±678	457±792	1162±1011	884±837	368±637
peak208	phenolamide	p-coumaroyl derivative				19.1	negative	831	in-source fragmention (M-146 pcou m/z posi)	1810±3134	1037±1797	643±1115	N/A	636±1101	5401±1085	1700±2944	N/A	713±1236	N/A	N/A	163915±28753	354119±227588	25199±14777	252738±27983	142298±18136	289284±167978	304812±101073	165894±46376	3079±1100
peak209	phenolamide	p-coumaroyl derivative				19.18	negative	801	in-source fragmention (M-146 pcou m/z posi)	393±680	N/A	738±1278	1604±2778	N/A	N/A	932±1614	812±1407	6611±2415	1253±1220	N/A	20594±6156	47742±17443	292165±199579	46679±7631	53427±6729	42597±25790	94356±27885	94427±51818	2240±2323
peak210						19.22	negative	861		827±1432	N/A	1617±1481	N/A	N/A	1564±2709	N/A	N/A	1611±1396	1336±1484	509±882	38474±6838	73403±43446	1584±2743	72569±14435	37995±9399	114546±52726	92634±14825	35396±18432	N/A
peak211						19.29	negative	672		16046±12252	9017±4305	51056±16662	133203±17087	47591±20056	144378±32321	7159±4828	241247±77004	28872±4028	666±1153	1167±2021	23575±11801	3210±1498	1054±915	814±1410	550±952	321±557	1471±1321	836±1447	870±755
peak212	phenolamide	N', N'', N'''-Tris-feruloyl spermidine	phenolamide19	Fellenberg et al., 2009	C37H43N3O9	19.31	positive	674		12629±10307	7309±745	22905±13667	91283±7060	32894±12947	122638±24314	11672±3482	183139±43537	18506±11846	8310±4824	5388±2984	17728±13663	8692±7311	3765±4277	5088±1465	2008±1741	7695±10298	5971±6697	10049±10486	3683±696
peak213						19.61	negative	462		N/A	13167±2474	22520±7070	135529±29758	34647±51264	5068±5278	N/A	N/A	848255±132943	327±566	195±338	1241±639	1109±341	3165±3767	4932±1383	384±333	11358±7799	227±393	399±692	N/A
peak214						19.95	negative	271		4403±3951	8099±3528	24427±8122	40709±16844	2467±1280	47684±33783	8844±7543	11255±2126	43579±23865	674±362	933±304	13410±4661	6499±1604	5418±4446	50152±15568	2159±1927	57612±63260	5690±2806	4219±1346	593±82
peak215						20.55	negative	733		1507±2611	N/A	N/A	N/A	499±864	N/A	1247±2161	N/A	59327±40370	N/A	N/A	1525±2642	1459±2527	N/A	N/A	653±1131	N/A	N/A	N/A	1067±1848
peak216						20.89	negative	395		N/A	N/A	N/A	N/A	N/A	N/A	780±1350	902±796	676044±423331	454±786	996±1132	462±801	N/A	3406±703	466±807	N/A	578±1001	N/A	487±844	752±1303
peak217						21.24	negative	960		46418±12599	38990±11062	205069±37908	84615±19057	281285±81521	64531±24995	46826±16392	15213±3817	7513±3996	68696±16438	71263±15665	10031±1706	16648±12866	5828±6919	15999±3280	6820±2180	85881±11405	34098±41009	20036±12758	15284±6567
peak218						21.27	positive	482		373892±207353	422151±37462	1421816±458989	799948±143385	1936156±591640	449552±178741	465957±157113	150112±18684	96060±44439	655364±217373	526889±167719	133102±34527	191901±120737	57585±15216	195901±16699	60920±26962	727512±130190	305939±303381	189375±59037	138245±43350
peak219						21.37	negative	456		217±375	295±511	923±701	356±616	N/A	829±787	40404±20686	213±368	561±972	819±762	632±348	222±385	410±711	367±318	301±522	301±521	231905±185522	17058±7964	6160±3879	816±191
peak220						21.97	negative	675		124120±84460	135175±50758	140227±33959	155687±32711	119393±35066	89191±27392	103988±25457	140552±30972	132229±61440	140459±15637	177407±54992	191649±130243	174537±53301	121860±104337	172819±93379	117205±36832	102676±54136	263056±302658	116545±24702	79966±4594
peak221						22.18	negative	676		76140±42096	92977±40679	84774±23321	81520±5429	74679±30603	65777±31498	60069±14640	88012±23951	76273±39754	72419±16004	128880±17236	113726±95263	100312±34301	79891±73907	94613±50405	61488±23628	66663±5281	186773±233833	73459±13527	36033±4338
peak222						22.62	positive	437		2887161±1300037	2603296±474882	2897069±912047	3009061±745649	2588968±496808	2432121±952967	2701709±361807	2505510±182420	2614975±401264	2781113±745189	1512460±516431	2327596±697386	3080327±1541225	2296233±744444	3505745±1198352	2859150±1182183	2361152±637701	2131248±434696	2523794±420650	2460957±254188
peak223						22.71	negative	562		96548±50782	129449±12658	112412±30926	155249±20380	87269±22951	92948±14360	125770±22341	190424±59601	118746±35069	93343±35080	51751±35111	153042±26364	210525±65733	62427±16802	125233±27540	170310±62914	194551±125917	217302±31308	81146±30425	43852±5512
peak224						24.64	positive	369		398022±157701	378246±146936	421105±185136	448563±145723	356641±100671	272593±83731	390514±104281	399414±113111	285577±112503	346131±130057	229644±85543	338618±91590	344819±102475	300168±80143	389308±115200	336903±101358	336750±113524	352331±82410	411550±108694	337805±89079
peak225						26.44	negative	936		477074±61967	394972±66612	438314±115399	311988±64550	421164±4600	311153±80733	318355±32026	252347±104488	288931±54541	423649±107413	223571±50050	269843±46789	293630±175332	222430±51887	437380±77546	337859±103474	445265±112006	440719±118410	510623±76602	400676±171474
peak226						26.4	negative	935		525664±88434	456897±124332	532783±121507	398227±104787	428983±54270	355554±129502	349193±58752	321276±187685	305376±58712	459919±140641	271040±71454	275097±69008	346779±195245	254909±81934	551503±71536	367045±120727	507548±144071	478855±99654	630873±39889	414437±141743
peak227						27	negative	791		381641±58252	362354±99021	415432±107969	303465±21217	270777±62453	344259±128087	317943±179571	195102±24771	243731±19277	286441±37768	154963±55296	380778±164491	323224±8536	234085±60390	631952±233272	417897±147702	424651±53984	408310±57754	498773±209292	312959±152435
peak228						27.03	negative	935		524990±88713	456549±122083	531925±124429	399751±104461	426420±58947	355558±130788	350655±56887	322480±187455	302658±57802	462277±144043	270880±70187	274175±65842	339861±199513	249100±89429	546121±73102	346194±82158	508765±143575	479135±98948	631589±39542	419788±148631
