# Supplementary material for: Cross-Species Metabolic Profiling of Floral Specialized Metabolism Facilitates Understanding of Evolutional Aspects of Metabolism Among Brassicaceae Species
Source: Front Plant Sci. 2021 Mar 31;12:640141. doi: 10.3389/fpls.2021.640141 (PMC8045754; doi:10.3389/fpls.2021.640141)
Supplement: Supplementary file 2 [file Table_2.xlsx]

## Sheet: HPLC Peak
	Table S2. The list of HPLC peak (250 nm~650 nm) characterized from A. thaliana and R. sativus in this study.
		λmax (nm)		RT
		Peak 1	Peak 2	(min)
	Col-0_F1	253.93	354.33	13.77
	Col-0_F2	252.74	351.93	16.33
	Col-0_F3	263.43	347.12	17.33
	phenolamide	317.1	N/A	24.2
	saiginol_A	264.62	325.52	21.42
	R. sativus_10.87	329.11	N/A	10.87
	R. sativus_12.95	313.54	N/A	12.95
	R. sativus_13.46	312.34	N/A	13.46
	R. sativus_13.72	329.11	N/A	13.72
	R. sativus_15.60	253.93	349.52	15.6
	R. sativus_16.13	253.93	351.93	16.13
	R. sativus_16.29	263.43	345.92	16.3
	R. sativus_16.91	263.43	345.92	16.91
	R. sativus_17.13	264.62	345.92	17.13
	R. sativus_17.57	263.43	331.51	17.57
	R. sativus_18.21	268.19	330.31	18.21
	R. sativus_18.68	263.43	315.93	18.68
	R. sativus_20.39	326.72	N/A	20.39
	R. sativus_24.56	318.33	N/A	24.56
	R. sativus_25.35	318.33	N/A	25.35
	R. sativus_26.11	311.15	N/A	26.11
	R. sativus_26.87	308.75	N/A	26.87
